# Supplementary material for: Commercial hatchery processing may affect susceptibility to stress in laying hens
Source: PLoS One. 2023 Sep 11;18(9):e0291324. doi: 10.1371/journal.pone.0291324 (PMC10495002; doi:10.1371/journal.pone.0291324)
Supplement: S2 Table — (XLSX) [file pone.0291324.s002.xlsx]

## Sheet: Weight
Table S1.A: Weight
Chick ID	Treatment	Weight Hatch (g)	Weight Day 8 (g)	Weight Day 15 (g)	Weight Day 22 (g)	Weight Day 29 (g)	Weight Day 36 (g)	Weight Day 43 (g)	Weight Day 50 (g)	Weight Day 56 (g)
3501	HC	37.58	66.65	128.29	211.97	313.42	405.1	513.3	603	664.8
3502	HC	35.52	65.12	125.64	210.36	309.01	429.2	538.9	639.5	719.6
3503	HC	34.95	70.86	135.79	225.08	327.2	429	543.7	643	742.9
3504	HC	35.04	70.45	124.95	211.78	315.5	428.6	546.4	650.5	745.4
3505	HC	34.51	62.82	113.31	182.6	276.07	361.7	467.6	544	615.8
3506	HC	34.6	68.05	127.33	205.44	301.39	398.7	514.8	592.5	666.6		HC = hatchery chick
3507	HC	36.03	68.27	124.38	208.56	315	414.9	536.1	619.7	710.4		CC = control chick
3508	HC	37.7	74.68	138.58	220.08	317.73	417.1	531.5	611.6	689.9
3509	HC	37.77	68.7	132.36	205.69	291.93	382	470.5	539.1	590.2
3510	HC	32.82	62.69	117.42	191.56	283.83	386.8	496.6	582.3	670.4
3511	HC	37.32	59.81	110.5	174.88	274.72	363.2	464.3	537.6	605
3512	HC	34.44	61.95	115.26	189.8	281.66	387.9	518.2	618.8	702.4
3514	HC	38.04	79.17	136.85	217.36	307.1	392.9	495.5	582.4	665.2
3515	HC	35.25	67.7	124.61	204.51	295.19	380.3	500.2	591.8	656.9
3516	HC	34.33	67.19	123.25	195.19	281.01	370.6	468.8	541.4	617.8
3517	HC	37.29	64.38	124.59	198.99	293.06	372.4	479.3	577	635.1
3518	HC	34.99	47	101.23	176.81	268.33	359.9	474.1	558.3	617.9
3519	HC	36.15	71.23	138.1	223.34	328.46	419.8	529.9	615.7	685.9
3520	HC	36.61	63.76	126.81	205.48	306.83	396.5	508.7	582.1	664.7
3521	HC	36.25	63.6	117.63	188.35	280.85	379.9	478.4	562.6	628.4
3522	HC	36.99	69.63	123.29	191.81	274.7	347.8	450.3	536.6	613.9
3523	HC	37.22	63.43	113.11	189.87	279.75	382.4	491.8	568.6	643.9
3524	HC	31.66	67.48	124.39	200.71	289.5	370.9	451.2	520.5	557.4
3525	HC	33.15	63.82	117.59	193.08	291.95	393.7	492.4	573.7	632.2
3526	HC	35.9	63.02	119.58	193.58	288.14	382.6	475	554.3	594.6
3527	HC	33.24	62.46	122.94	197.37	295.58	395.6	494.3	565.6	658.1
3528	HC	33.18	60.46	118.02	195.32	289.68	376	478.6	561.5	627.3
3529	HC	35.81	61.35	116.93	184.78	275.92	356.1	452.6	536.8	612.8
3530	HC	31.61	62.13	123.32	202.31	299.2	402.8	523.6	600.8	683.3
3531	HC	37.79	69.14	130.85	201.5	295.77	406.8	511	595.1	696.1
3532	HC	37.49	58.8	108.89	174.4	254.41	334.2	442.1	531.6	603.4
3533	HC	34.86	61.1	110.14	170.75	250.09	320.7	415.5	483	555.5
3534	HC	36.04	72.33	128.5	210.8	300.39	393.2	489.8	583.8	668.1
3535	HC	30.76	67.91	120.33	192.74	282.13	372.3	458.6	535	614.6
3536	HC	33.37	69.2	131.01	203.79	294.42	385.2	470	537.5	600.3
3537	HC	33.51	62.88	115.53	191.35	273.02	373.1	477.3	567.2	633.3
3538	HC	37.1	69.09	131.65	216.88	312.2	325.8	518.4	629.6	692.2
3539	HC	41.11	66.7	129.81	208.25	298.04	390.1	493.1	580.1	661
3540	HC	36.08	65.67	125.73	191.33	279.08	364.2	454.9	536.6	591.4
3541	HC	33.02	67.39	126.32	202	285.77	362.3	458.7	536.4	610.5
3542	HC	32.4	59.01	116.5	190.43	286.35	376.4	480.6	534.2	622.4
3543	HC	36.22	63.35	124.22	199.69	296.87	382.7	501.4	570.4	659.5
3544	HC	34.19	56.4	108.22	187.23	288.89	384.6	500.9	596.1	662.2
3545	HC	35.67	73.04	131.38	215.7	317.42	428.7	541.6	638	740.8
3546	HC	38.27	74.41	133.88	208.8	303.97	405.2	513.1	612.4	712.5
3547	HC	34.6	62.25	122.15	198.35	287.7	380.2	459.8	529.9	594.1
3548	HC	35.44	66.45	132.5	213.82	318.7	416.2	511.5	584.4	645.9
3549	HC	36.99	67.08	129.22	213	312.82	398.9	506	557.8	606.5
3550	HC	37.97	66.31	125.08	195.15	285.83	363.2	472.7	554.5	604.3
3551	HC	34.04	57.48	114.91	186.53	271.29	366.1	479.8	576.1	657.4
3552	HC	31.89	52.14	102.59	167.23	249.11	333.7	444.7	522.4	607.6
3553	HC	31.54	65.84	118.85	197.18	298.64	386	491.2	573.5	630.7
3554	HC	39.51	69.28	111.23	170.33	251.16	330.9	417.9	478.6	530.9
3555	HC	33.07	65.9	115.76	180.87	269.83	343.2	439.3	537	622.5
3556	HC	32.95	56.97	98.23	170.2	268.45	374.7	487.2	592.3	669.5
3557	HC	39.33	78.92	132.51	211.46	318.14	418.9	522	597.4	648.1
3558	HC	39.47	71.8	115.01	186.93	280.63	369.1	456.2	529.9	599.2
3559	HC	37.11	68.73	119.56	191.48	290.81	389	492.7	574	641.9
3560	HC	33.77	61.93	107.79	179.37	270.33	360.5	465.9	568.3	636.3
3561	HC	33.08	60.5	107.12	175.79	269.23	352.5	454.9	559.5	650
3562	HC	35.1	78.72	134.41	214.2	302.05	394.3	511.2	615.8	687.2
3563	HC	36.21	67.31	116.63	198.03	283.55	376.6	486.2	569.3	650
3564	HC	34.42	63.37	107.83	171.78	253.13	344.6	446.9	525.1	596.3
3565	HC	33.39	71.23	125.07	203.91	298.43	395	502.7	595.1	676.2
3566	HC	35.4	62.39	109.17	177.61	271.48	369.6	487.6	591.2	647.8
3567	HC	32.22	60.3	102.52	167.77	251.85	352	449	527.2	599.9
3568	HC	37.36	72.42	120.62	191.82	281.49	372.3	473.7	557.6	644.4
3569	HC	39.07	76.03	121.02	192.06	282.44	362.8	463.9	538.6	608.4
3570	HC	38.44	81.33	133.81	209.7	301.14	404.8	516.2	610.1	669
3571	HC	35.77	71.28	117.17	183.2	265.37	357.7	470.3	570.5	641.4
3572	HC	38.68	70.04	122.9	191.1	284.63	380.2	495.1	564.6	628.9
3573	HC	31.47	61.8	112.69	178.5	269.3	357.7	473.6	559.9	620.2
3574	HC	37.74	65.65	111.74	181.95	274.35	382.7	482.6	584.6	654.1
3575	HC	28.55	54	99.36	167.98	260.12	362.8	478.3	576.1	687.8
3576	HC	35.86	78.09	133.63	213.86	311.43	415.8	541.4	634.9	712.9
3577	HC	32.88	66.48	120.51	199.81	297.7	404.6	508	616.6	684.2
3578	HC	35.15	66.8	112	187.99	290.77	391.2	500	571.1	607.1
3579	HC	31.66	67.47	117.17	189.37	278.58	366.5	478.8	570.4	653
3580	HC	34.81	68.56	113.97	184.75	271.89	358.8	472.7	554.1	614.8
3581	HC	35.2	74.15	118.37	196.92	288.89	388.5	508.6	583.3	662.9
3582	HC	35.24	67.55	123.97	202.13	300	391.1	487.1	575.3	656.6
3583	HC	35.04	62.47	109.66	182.36	272.23	365	476.1	572	660.6
3584	HC	34.56	71.25	121.32	189.83	282.89	371.1	452.6	549.9	589.8
3585	HC	38.29	72.25	130.24	211.33	308.82	402.7	521.3	598.5	680.6
3586	HC	38.76	64.01	115.56	191.34	282.61	371.1	474.9	555.1	621
3587	HC	33.58	68.48	115.92	191.3	291.14	384.3	504.1	603.5	699
3588	HC	34.92	74.19	124.13	205.09	299.95	396.6	499.8	600.7	676.8
3589	HC	34.97	65.9	119.8	194.38	293.77	391.3	495.8	582.6	658.2
3590	HC	36.4	74.69	130.29	213.63	318.1	412.9	531.7	632.2	718.6
3591	HC	29.74	53.85	98.19	157.27	240.27	319.5	408.2	497.6	562.9
3592	HC	35.47	61.26	107.9	175.34	269.02	354.1	448.8	547.7	627.4
3593	HC	34.1	64.09	111.14	190.69	283.86	366.8	479.8	583	641.5
3594	HC	36.03	50.45	91.6	148.06	228.84	306	395	461.9	521.8
3595	HC	35.36	69.53	121.43	194.34	290.7	380.5	484.6	573.7	660.3
3596	HC	37.04	73.03	125.91	205.05	300.08	405.7	516.4	595	658.4
3597	HC	36.45	62.33	116.27	193.74	302.55	397	525.8	631.5	707.8
3598	HC	35.36	60.44	95.47	151.31	229.79	311.8	414.6	509.4	583.3
3599	HC	36.02	67.47	111.38	193.45	288.45	392.3	505.2	616	691.4
3600	HC	33.29	70.98	119.67	197.35	290.5	377.5	474.2	561.2	632.1
3601	HC	33.54	60.97	107.73	177.14	265.48	341.6	439.7	508.4	568.1
3602	HC	34.9	69.14	119.16	190.48	295.83	386.5	504.2	592.5	673.8
3603	HC	35.06	62.42	113.32	192.04	277.1	363.7	469.8	557.5	626.2
3604	HC	40.31	81.81	141.5	227.13	332.34	426.1	530.7	629	706.2
3605	CC	32.89	53.92	94.23	146.19	226.32	292.5	383	469.3	549.3
3606	CC	42.49	63.88	105.54	165.69	256.49	336.8	428.2	530.3	612.8
3609	CC	38.88	55.46	91.07	145.29	230.5	316.5	397	417.9	475.1
3610	CC	36.74	62.41	106.47	167.79	255.1	329.5	418.4	498.3	545.1
3611	CC	33.36	53.16	98.88	169.67	264.39	348.7	457.7	519.1	607.2
3613	CC	34.9	54.5	97.64	160.3	247.05	327.7	425.8	492.8	546.1
3614	CC	40.01	64.45	117.07	179.19	276.97	369.6	484.6	568.6	649.1
3615	CC	35.82	68.09	120.41	189.69	282.25	367.5	468	536.4	596.3
3616	CC	35.65	71.59	128.06	206.15	306.63	391.7	511.2	605.5	710.1
3617	CC	35.68	71.23	129.91	206.85	304.98	399	530.5	636	729.2
3619	CC	34.9	61.98	107.26	169.33	256.87	327	424.5	499.5	579.3
3620	CC	36.04	59.97	107.76	185.6	278.57	370	498.8	586.4	666.5
3621	CC	34.34	56.55	104.13	173.77	272.91	366.8	487.6	578.6	678
3622	CC	39	68.98	122.46	191.81	293	379.8	499.8	602.4	675.6
3623	CC	37.4	64.81	117.73	188.4	284.79	371.2	476.1	571.1	657.3
3625	CC	37.82	70.02	119.01	191.12	288.1	377.6	488.5	582.3	696.2
3626	CC	37.4	73.88	132	208.98	309.02	404.6	524.8	611.5	700.7
3628	CC	41.5	61.93	107.92	179.08	279.02	363.7	459.5	546.9	628.3
3629	CC	35.77	56.37	99.21	162.57	242.69	313.9	400.3	481.5	544.5
3630	CC	34.07	57.62	103.83	171.78	274.58	364.4	479.8	572	658.8
3631	CC	36.95	62.01	115.38	192.22	291.19	383.5	496.1	584.1	675
3632	CC	37.84	63.08	107.53	176.36	268.08	355	458.1	548.3	626
3634	CC	36.25	70.38	126.34	203.14	297.58	386.3	511.2	598.6	692.3
3635	CC	37.75	62.53	109.59	175.61	258.58	343.3	463.6	571.5	670.1
3636	CC	40.27	73.42	130.55	208.34	298.58	393	483.6	568.6	657.4
3637	CC	33.11	66.56	116.54	190.01	288.87	379.2	503.5	565.1	654.7
3638	CC	40.84	68.68	121.96	193.18	290.2	389.5	501.8	607.3	677.9
3639	CC	41.14	67.94	122.08	205.45	306.47	408	524.1	614.5	717.6
3640	CC	35.04	65.87	115.87	189.98	281.06	368.6	478.4	574.6	664.8
3641	CC	38.06	62.51	108.66	169.62	265.83	353.3	448	549.3	627
3642	CC	35.2	64.11	119.24	199.92	303.36	412.6	528.8	622.7	714.3
3643	CC	35.6	64.81	120.42	198.32	293.36	394.4	507.8	596.7	674.2
3644	CC	37.75	62.1	108.36	179.79	273.67	358.1	461.1	550.5	630.1
3645	CC	40.14	65.16	116.68	174.14	264.63	347.9	423.1	514.4	574.3
3646	CC	35.68	63.48	121.6	193.75	285.81	371.9	466.9	574.3	629.9
3647	CC	41.9	70.84	117.77	188.06	265.63	345.3	434.4	530.3	619.2
3649	CC	35.34	73.54	135.82	221.17	323.58	422	534.3	647.2	733.6
3650	CC	36.64	72.61	127.58	203.94	292.52	388.1	487.1	609.3	671.1
3651	CC	37.81	63.43	117.79	194.77	296.14	398.8	499.7	629.4	692.5
3652	CC	37.04	69.36	126.99	202.45	295.97	398.1	494.8	628.1	682.1
3654	CC	37.04	72.55	128.43	198.14	304.89	398.9	490	629.1	674.2
3655	CC	40.54	69.73	128.16	203.11	300.37	392.4	480.8	583.2	659.7
3656	CC	36.65	72.88	130.75	206.55	308.1	408.2	506.2	617.1	698.5
3657	CC	39.69	74.59	136.22	212.26	314.12	402.7	507.5	608.6	687.5
3658	CC	36.01	53.73	99.88	169.65	257.64	348.4	430.6	532	625.9
3659	CC	44.28	72.25	125.82	201.48	300.85	395.5	486.3	602.9	668.3
3660	CC	39.43	72.45	120.15	192.09	295.77	397.9	487.5	610.7	678
3661	CC	38.11	76.59	125	211.45	318.99	431.1	542.7	665.8	734.3
3662	CC	41.88	72.97	121.81	192.87	285.06	371.5	456.6	558.5	606.3
3663	CC	41.3	65.98	117.21	194.2	300.08	411.1	508.6	610.1	704.1
3665	CC	38.11	70.4	133.47	210.39	314.17	407	507.4	610.2	672.9
3666	CC	35.07	66.26	120.6	192.62	286.67	380.1	476.1	580.6	659.2
3667	CC	36.97	69.84	114.95	181.56	265.94	349.7	443.2	535.3	607
3668	CC	39.29	60.87	112.59	186.3	281.93	380.2	485.3	593.9	695.4
3669	CC	40.32	76.68	140.82	229.25	333.49	441.6	573.6	676.3	769.8
3670	CC	34.34	69.62	124.55	202.73	301.61	395.7	490.2	595.7	694.4
3671	CC	35.09	70.12	131.21	211.38	311.83	417.1	523	638.3	724
3672	CC	37.61	73.75	126.88	208.56	311.42	425.3	539.6	663.5	740.1
3673	CC	37.34	65.39	115.23	188.2	277.27	357	457	561.3	638.8
3674	CC	39.5	64.68	114.68	183.5	272.06	341.1	429.6	507	565.4
3675	CC	38.4	73.93	134.4	210.75	303.19	401.2	486.5	575.5	644.2
3676	CC	38.47	72.97	134.63	222.91	332.65	450.3	561.9	706.8	772.1
3677	CC	34.59	58.63	107.53	179.11	270.58	363.5	458.7	561.2	624.4
3678	CC	34.65	71.98	128.11	202.47	295.97	375.8	453.2	527.3	560.2
3679	CC	36.08	59.39	114.52	190.63	286.52	382	485.1	599.4	662
3680	CC	42.69	64.7	116.39	186.5	279.24	369.8	457.1	582.3	635.2
3681	CC	37.92	71.64	127.13	203.02	299.87	391.3	494	588.5	658.7
3682	CC	34.45	64.98	112.62	182.53	267.72	361.6	456.9	568.4	654.2
3683	CC	37.57	66.41	120.02	194.02	290.45	391.7	496.3	617.1	691.4
3684	CC	35.54	63.5	120.87	198.53	293.08	397.5	491.6	597.6	658.5
CC51	CC	39.52
HC10	HC	33.86
HC88	HC	38.81

## Sheet: Tonic Immobility
Table S1. B: Tonic Immobility
Treatment	Rightening Time Pre Transport (s)	Rightening Time Post Transport (s)
CC	247	313
CC	174	97
CC	600	600
CC	185	69
CC	101	49		HC = hatchery chick
CC	166	55		CC = control chick
CC	71	21
CC	64	40
CC	146	60
CC	330	85
CC	382	132
CC	334	242
CC	157	49
CC	335	54
CC	600	293
CC	240	73
CC	159	75
CC	158	11
CC	411	63
CC	208	50
HC	79	40
HC	600	46
HC	119	104
HC	62	142
HC	145	114
HC	117	337
HC	381	600
HC	450	105
HC	227	85
HC	94	106
HC	221	111
HC	108	94
HC	19	111
HC	178	74
HC	86	157
HC	50	87
HC	110	17
HC	146	72
HC	168	316
HC	99	13

## Sheet: Behaviour
Table S1. C:Behaviour at Regrouping
Behavioral Observations (1h) - Pre-Regrouping
Baseline 5/11/2021, Total observations/pen: 120
Treatment Pen	Rest	Perch	Preen	Dustbathe	Aggression	Severe peck	Gentle Peck	Stretch	Wing Shake	Run	Spar	Vocalize
HC1	118	120	117	0	2	9	24	25	11	25	5	7
HC2	120	120	120	55	0	2	87	51	23	16	3	16
CC4	120	120	120	77	7	0	26	26	27	12	0	0
CC3	110	120	119	0	1	1	109	50	17	42	13	7
In perceptage (%)
Treatment Pen	Rest	Perch	Preen	Dustbathe	Aggression	Severe peck	Gentle Peck	Stretch	Wing Shake	Run	Spar	Vocalize
HC1	98.3333	100	97.5	0	1.66667	7.5	20	20.8333	9.16667	20.8333	4.16667	5.83333
HC2	100	100	100	45.8333	0	1.66667	72.5	42.5	19.1667	13.3333	2.5	13.3333
CC4	100	100	100	64.1667	5.83333	0	21.6667	21.6667	22.5	10	0	0
CC3	91.6667	100	99.1667	0	0.833333	0.833333	90.8333	41.6667	14.1667	35	10.8333	5.83333
Behavioral Observations (1h) - At Regrouping
Treatment 10/11/2021, Total observations/pen: 120
Treatment Pen	Rest	Perch	Preen	Dustbathe	Aggression	Severe peck	Gentle Peck	Stretch	Wing Shake	Run	Spar	Vocalize
HC1	111	120	117	0	15	19	51	12	11	27	1	12
HC2	118	120	120	46	2	7	26	21	20	19	6	10
CC4	110	120	100	20	14	6	25	19	9	21	0	2
CC3	117	120	120	69	3	2	25	43	12	21	0	5
In perceptage (%)
Treatment Pen	Rest	Perch	Preen	Dustbathe	Aggression	Severe peck	Gentle Peck	Stretch	Wing Shake	Run	Spar	Vocalize
HC1	92.5	100	97.5	0	12.5	15.8333	42.5	10	9.16667	22.5	0.833333	10
HC2	98.3333	100	100	38.3333	1.66667	5.83333	21.6667	17.5	16.6667	15.8333	5	8.33333
CC4	91.6667	100	83.3333	16.6667	11.6667	5	20.8333	15.8333	7.5	17.5	0	1.66667
CC3	97.5	100	100	57.5	2.5	1.66667	20.8333	35.8333	10	17.5	0	4.16667
Behavioral Observations (1h) - Post-Regrouping
Treatment 14/11/2021, Total observations/pen: 120
Treatment Pen	Rest	Perch	Preen	Dustbathe	Aggression	Severe peck	Gentle Peck	Stretch	Wing Shake	Run	Spar	Vocalize
HC1	120	120	120	61	2	12	27	35	23	27	9	19
HC2	114	120	120	18	5	4	39	29	11	10	2	1
CC4	115	120	117	58	2	15	16	31	10	41	3	18
CC3	120	120	113	15	6	1	33	34	9	9	2	1
In perceptage (%)
Treatment Pen	Rest	Perch	Preen	Dustbathe	Aggression	Severe peck	Gentle Peck	Stretch	Wing Shake	Run	Spar	Vocalize
HC1	100	100	100	50.8333	1.66667	10	22.5	29.1667	19.1667	22.5	7.5	15.8333
HC2	95	100	100	15	4.16667	3.33333	32.5	24.1667	9.16667	8.33333	1.66667	0.833333
CC4	95.8333	100	97.5	48.3333	1.66667	12.5	13.3333	25.8333	8.33333	34.1667	2.5	15
CC3	100	100	94.1667	12.5	5	0.833333	27.5	28.3333	7.5	7.5	1.66667	0.833333
Pens Counted Together (in percentage)
Pre Regrouping
Treatment	Rest	Perch	Preen	Dustbathe	Aggression	Severe peck	Gentle Peck	Stretch	Wing Shake	Run	Spar	Vocalize
HC	99.1667	100	98.75	22.9167	0.833333	4.58333	46.25	31.6667	14.1667	17.0833	3.33333	9.58333
CC	95.8333	100	99.5833	32.0833	3.33333	0.416667	56.25	31.6667	18.3333	22.5	5.41667	2.91667
At Regrouping
Treatment	Rest	Perch	Preen	Dustbathe	Aggression	Severe peck	Gentle Peck	Stretch	Wing Shake	Run	Spar	Vocalize
HC	95.4167	100	98.75	19.1667	7.08333	10.8333	32.0833	13.75	12.9167	19.1667	2.91667	9.16667
CC	94.5833	100	91.6667	37.0833	7.08333	3.33333	20.8333	25.8333	8.75	17.5	0	2.91667
Post Regrouping
Treatment	Rest	Perch	Preen	Dustbathe	Aggression	Severe peck	Gentle Peck	Stretch	Wing Shake	Run	Spar	Vocalize
HC	97.5	100	100	32.9167	2.91667	6.66667	27.5	26.6667	14.1667	15.4167	4.58333	8.33333
CC	97.9167	100	95.8333	30.4167	3.33333	6.66667	20.4167	27.0833	7.91667	20.8333	2.08333	7.91667

## Sheet: Corticosterone
Table S1. D:Corticosterone Assessment
Chick ID	Treatment	Pre/Post Regrouping Sample	Corticosterone (pg/ml)
3634	CC	Post	290
3622	CC	Pre	303
3640	CC	Pre	319
3610	CC	Pre	373
3654	CC	Post	380		HC = hatchery chick
3632	CC	Post	386		CC = control chick
3656	CC	Pre	463
3634	CC	Pre	420
3611	CC	Post	435
3621	CC	Post	471
3615	CC	Pre	498
3654	CC	Pre	575
3645	CC	Post	527
3674	CC	Post	607
3621	CC	Pre	587
3645	CC	Pre	621
3632	CC	Pre	636
3649	CC	Pre	657
3622	CC	Post	663
3661	CC	Post	717
3656	CC	Post	721
3646	CC	Pre	728
3681	CC	Pre	764
3681	CC	Post	764
3657	CC	Pre	787
3610	CC	Post	967
3646	CC	Post	871
3659	CC	Post	915
3657	CC	Post	1135
3640	CC	Post	1038
3674	CC	Pre	1078
3615	CC	Post	1196
3628	CC	Post	1578
3611	CC	Pre	1944
3649	CC	Post	1973
3678	CC	Post	1973
3628	CC	Pre	2235
3659	CC	Pre	2283
3678	CC	Pre	2331
3501	HC	Pre	621
3587	HC	Post	287
3559	HC	Pre	303
3519	HC	Pre	311
3515	HC	Pre	325
3559	HC	Post	340
3515	HC	Post	402
3581	HC	Pre	428
3548	HC	Pre	450
3566	HC	Post	459
3571	HC	Post	490
3506	HC	Post	495
3520	HC	Pre	518
3508	HC	Pre	527
3508	HC	Post	527
3589	HC	Pre	536
3530	HC	Pre	574
3506	HC	Pre	581
3564	HC	Pre	593
3548	HC	Post	690
3597	HC	Post	622
3519	HC	Post	768
3516	HC	Post	761
3570	HC	Pre	761
3520	HC	Post	775
3530	HC	Post	806
3571	HC	Pre	899
3570	HC	Post	1044
3512	HC	Pre	1125
3602	HC	Pre	1125
3587	HC	Pre	1311
3597	HC	Pre	1388
3505	HC	Pre	1459
3516	HC	Pre	1618
3602	HC	Post	1618
3566	HC	Pre	1940
3592	HC	Pre	1974
3512	HC	Post	2080
3505	HC	Post	3237
3581	HC	Post	3539
3589	HC	Post	457
3564	HC	Post	483

## Sheet: Peripheral Body Temperature
Table S1. E:Peripheral Body Temperature
Chick ID	Treatment (HC - CC)	Basline - Comb Avg	Baseline - Cheek Avg	Baseline - Eye Avg	AfterRegroupingBeforeBloodSample - Comb Avg	AfterRegroupingBeforeBloodSample - Cheek Avg	AfterRegroupingBeforeBloodSample - Eye Avg	AfterRegroupingAfterBloodSample - Comb Avg	AfterRegroupingAfterBloodSample - Cheek Avg	AfterRegroupingAfterBloodSample - Eye Avg
3659	CC	25.7	34.6	31.9	29.25	35.25	32.3	27.1	35.3	32.95
3506	HC	25.25	33.35	31.9	25.85	34.6	32.15	24.95	34.15	31.85
3645	CC	27.1	34.55	32.2	30.3	35.2	31.85	27.7	34.55	32.2
3640	CC	27.25	34.6	32.45	29.45	35.5	32.95	27	34.65	32.7
3519	HC	26.3	34.15	31.65	27.55	35.8	32.9	27.15	35.1	32.45
3646	CC	26.55	35.15	31.95	26.85	34.5	32	26.9	35.05	32.25
3581	HC	25.9	34.2	31.85	26	34.75	32.8	25.85	34.35	32.3
3634	CC	28.4	35.05	32.15	28.25	35.4	32.2	27.75	35.25	32.7
3515	HC	28.1	34.55	32.45	29.8	35.45	32.45	28.65	34.75	32.15
3589	HC	27.5	34.85	31.8	31.3	36	33.65	28.5	35.25	32.65
3626	CC	27.3	35	32	28.65	35.25	32.5	27.25	35.05	34.25
3548	HC	28.4	34.85	31.6	31	35.05	33.15	28.4	35.05	32.65
3649	CC	27.75	34.85	31.35	25.75	35.4	31.65	26.3	35.45	32.7
3602	HC	27.4	34.85	31.9	29.6	35.35	33	27.5	34.8	32.65
3628	CC	27.25	35.15	31.45	31.6	35.75	32.2	28.45	35.25	31.95
3508	HC	27.7	35.2	31.85	31.25	35.75	33.2	27.95	35.25	31.95
3661	CC	26.1	34.3	30.9	31.6	35.75	32.75	27.7	35	32.55
3571	HC	28.7	35.05	31.85	28.05	35.65	32.55	26.25	35.45	32.55
3632	CC	27.25	35.1	30.5	28.6	34.95	31.35	26.75	35.2	32.15
3530	HC	27.45	34.8	31.85	28.8	35.1	32.25	26.7	34.5	32.2
3610	CC	26.5	34.5	31.95	28.15	34.9	32.55	25.8	34.75	31.9
3654	CC	27.9	34.7	31.35	26.25	35.25	33.4	27	35.05	32.65
3520	HC	29.35	35.05	32.4	30	35.8	32	27.2	34.8	32
3613	CC	25.4	35.2	32.2	27.75	35.2	32.45	25.85	35.05	32.4
3587	HC	28.45	34.5	32.45	30.15	35.5	33.1	28.4	34.95	32.6
3674	CC	26.15	35.1	31.6	26.25	35.6	32.5	26.7	35.45	32.1
3501	HC	28.8	35.2	31.94	30.7	35.45	32.2	27.9	35.45	32.1
3622	CC	26.35	34.7	31.75	28.8	35.85	32.5	27.1	35.65	32.2
3559	HC	27.65	34.2	31.7	29.75	35.3	32.85	27.5	34.45	32.05
3656	CC	27.45	34.8	31.9	26.65	35.15	32.9	26	34.75	32.3
3512	HC	27.65	35.75	33.05	29.85	35.25	32.75	27.55	34.85	32.2
3611	CC	26.15	35	31.85	27.5	34.95	32.45	26.75	35.05	32.05
3566	HC	27.35	35.3	31.95	29.85	35.45	32.65	26.3	34.55	32.9
3657	CC	25.9	34.95	32	26.65	35.3	32.6	26.1	35	32.15
3516	HC	27.5	35	32.05	29.8	35.6	33.25	28.6	35.1	32.6
3615	CC	25.65	34.1	31.95	27.2	34.95	32.45	25.75	35.45	32.75
3597	HC	26.45	34.35	31.15	30.75	35.6	32.45	28	35	32.1
3505	HC	28.95	34.4	31.95	29.95	34.7	32.65	28.95	35.6	32.8
3621	CC	31.8	35.95	32.3	33.55	35.7	33.6	33.9	36.2	33.3
3570	HC	28.1	35.45	32.45	28.65	35.1	32.5	28	35	32.9
3681	CC	27.4	33.4	32	29.25	36	33.05	26.65	35.8	32.6
3592	HC	27.8	34.3	32.35	26.1	35.45	32.65	25.55	34.9	31.5
3676	CC	27.7	34.75	32.05	27.6	34.75	32.25	27.5	35.65	33.55
3564	HC	27	35.4	33.3	30.85	35.75	33.2	27.95	35.85	31.85
